# Supplementary material for: SARS-CoV-2 infection induces the dedifferentiation of multiciliated cells and impairs mucociliary clearance
Source: Nat Commun. 2021 Jul 16;12:4354. doi: 10.1038/s41467-021-24521-x (PMC8285531; doi:10.1038/s41467-021-24521-x)
Supplement: Supplementary file 6 — Source Data [file 41467_2021_24521_MOESM6_ESM.xlsx]

## Sheet: Fig. 1C
Fig. 1C: qPCR		(SARS-CoV-2 is abbreviated to SARS2 in the whole file).
Mock Apical					SARS2 Apical
D0	D2	D4	D7		D0	D2	D4	D7
1	1	37.5	41.1		3960	938000	1670000	344000
1	1	1	1		1769.7	1714333	587507	1042674
1	1.13691	18	8.21		7268.22	1864106	428303	176000
1	6.12	20.1	1		2644.21	269000	626650	231000
1.44725	1	1	1		4235.29	303000	759000	1540000
2.43	1	1	1		1130	204000	889000	1170000
7.36	1	1	1		1810	265000	888000	155000
2.93	0.316				848	379000	1070000	11000000
1	1				660	417000	542000
1	1				8550	638000	4700000
1.17	1				2950	347000	3550000
1	1				6460	592000
1	1				8240	433000
1	1				6210	401000
1	1				4050	61300
1					5050	5480000
1					4840	8480000
					2790	6110000
					21900	5620000
					22500
					15800
					23800
					29800

## Sheet: Fig. 1D
Fig. 1D: qPCR
Mock Basal				SARS2 Basal
D2	D4	D7		D2	D4	D7
1	20.2	4.71		1	66.2	118
1	13.7	159		1	160	163
1	2.82	1.41638		1	67.7	463
1	1	1		1	312	47.5243
1	2.52678	1		15	325	302
1	5.00787			4.64	126.361	194
1				15.3	106.063
1				248	189.878
1				24.8
2.75532				11.1
				44.6
				6.04
				128.428
				18.105

## Sheet: Fig. 1E
Fig. 1E: TCID50
SARS2 Apical					Mock Apical
D0	D2	D4	D7		D0	D2	D4	D7
2000	2930000	2000000	293000		100	100	100	100
926	2930000	1360000	200		100	100	100	100
430	2930000	2000000	200		100	100	100	630
1360	2000000	1360000	2930		100	100	630
1360	1360000	4300	6310		100	100	430
293	926000	63100			100	100	100
293	1360000	92600			100	100
293	2000000	2000000			100
200	1360000				100
1360	430000				100
200
430

## Sheet: Fig. 1G
Fig. 1G: TEER, representaive experiment
Mock					SARS2
D0	D2	D4	D7		D0	D2	D4	D7
300	117	209	277		235	226	97	301
194	231	208			275	218	86	293
215	249				247	202	92
259	225				274	200	83
					228	177
					260	187
					267	135
					297

## Sheet: Fig. 1H
Fig. 1H: Relative TEER at D4
Mock	SARS2
1	0.47
1	0.41
1	0.11
1	0.09
1	0.45
1	0.37
1	0.36
1	0.38
1	0.38
1	0.64

## Sheet: Fig. 1I
Fig. 1I: Permeability, representative experiment
Mock					SARS2
D0	D2	D4	D7		D0	D2	D4	D7
6.174e-06	2.15e-06	1.1958e-05	1.309e-05		3.26e-06	4.591e-06	2.9845e-05	8.292e-06
5.188e-06	5.204e-06	1.223e-06	7.428e-06		9.225e-06	4.591e-06	1.9191e-05	8.292e-06

## Sheet: Fig. 1J
Fig. 1J: Permeability at D4
Mock	SARS2
3.44e-06	1.86e-05
5.16e-06	1.52e-05
1.65e-05	1.55e-05
1.1958e-05	2.49e-05
1.223e-06	2.9845e-05
6.215e-06	1.9191e-05
1.303e-07	1.7949e-05
2.753e-07	3.4988e-06
	1.939e-06

## Sheet: Fig. 2D
Fig. 2D: % Tubulin+ area
Mock D2	SARS2 D2		Mock D4	SARS2 D4		Mock D7	SARS-2 D7
89.3	91.7		88.5	12		95.4	44.6
98.5	85.3		92	64.5		94.8	53.7
78.2	95.7		93.6	37.9		94.4	74.2
99.2	79.8		86.3	46.4		97.9	80.6
99.1	99.1		58.6	61.7		92.8	73.5
93.6			73	64.1			62.3
			79.3	68.7
			87.4
			90.4
			92.6

## Sheet: Fig. 2E
Fig. 2E: % spike+ cells
Mock				SARS2
D2	D4	D7		D2	D4	D7
0	0	0		9.2	2.3	0.3
0	0	0		2.3	6.1	0
0	0	0		9.8	8.2	0
0	0	0		6.1	21.8	0
0	0	0		60.9	9.4	0
0	0	0		40.2	19.3	0
0	0	0		27.5	12.5	0
0	0	0		40.8	23.3	0
0	0	0		16.5	0	0
0	0			8.6	0
0	0			17.2	0
0	0			12	24
0				23.3
0				22.5
0				8.7

## Sheet: Fig. 4C
Fig. 4C: RT-qPCR
FOXJ1	MOCK				SARS-CoV-2
D2	1	1.12	0.964		0.793	0.968	0.898
D4	1.126	0.988	1.195		0.501	0.418	0.685
D7	0.889	0.904	0.868		0.506	0.533	0.704
RFX3	MOCK				SARS-CoV-2
D2	0.969	1.052	0.868		0.902	0.838	0.931
D4	0.903	0.993	1.109		0.411	0.38	0.606
D7	1.143	0.957	1.039		0.408	0.403	0.63
DNAH7	MOCK				SARS-CoV-2
D2	0.943	0.87	0.816		0.729	0.572	0.878
D4	0.973	1.185	1.094		0.435	0.392	0.681
D7	1.09	0.969	1.121		0.393	0.332	0.576
TUBB4	MOCK				SARS-CoV-2
D2	1.248	0.747	1.048		0.825	0.952	0.981
D4	1.066	1.272	0.943		2.25	3.311	1.676
D7	0.751	1.052	1.011		1.407	2.005	1.347
MUC5AC	MOCK				SARS-CoV-2
D2	1.323	0.866	1.323		1.37	1.492	1.066
D4	1.116	1.03	0.89		4.993	5.545	3.24
D7	0.677	1.121	0.85		2.675	1.63	2.156
KRT5	MOCK				SARS-CoV-2
D2	0.932	0.45	0.791		0.844	1.621	1.078
D4	0.97	1.054	1.091		2.823	3.33	2.347
D7	1.107	2.11	1.16		1.755	2.269	1.656
FOXA2	MOCK				SARS-CoV-2
D2	1.112	1.096	0.942		0.822	0.908	0.887
D4	1.112	0.964	1.081		1.11	0.725	0.698
D7	0.809	0.947	0.982		0.967	0.636	0.613
SARS2	MOCK				SARS-CoV-2
D2	1	3.586	2.18		6059909	1690954000	283555400
D4	1	2.705	1		111896400	3966525000	2690706000
D7		1	1		6821579	854181900	470637600

[truncated: 24 more sheets: Fig. 4E, Fig. 4F, Fig. 5C, Fig. 5D, Fig. 5E, Fig. 5F, Fig. 6B, Fig. 6C, Fig. 6D, Fig. 6E, Fig. 6F, Fig. 7A, Fig. 7B, Fig. 7D, SFig. 1I, SFig. 1J, SFig. 2A, SFig. 4B, SFig. 4C, SFig. 4E …]
